# Supplementary material for: Fluorescent hexaaryl- and hexa-heteroaryl[3]radialenes: Synthesis, structures, and properties
Source: Beilstein J Org Chem. 2012 Jan 11;8:71–80. doi: 10.3762/bjoc.8.7 (PMC3302100; doi:10.3762/bjoc.8.7)
Supplement: File 2 — Crystallographic information file for acetonitrile solvate of hexakis(3,4-dicyanophenyl)[3]radialene. [file Beilstein_J_Org_Chem-08-71-s002.cif]

 
data_publication_text
_publ_requested_journal          'Beilstein Journal of Organic Chemistry'
_publ_contact_author_name        'Christopher Sumby'
_publ_contact_author_address     
;School of Chemistry & Physics
The University of Adelaide
Adelaide
SA 5005
Australia
;
_publ_contact_author_email       christopher.sumby@adelaide.edu.au
_publ_contact_author_phone       '+61 8 83037406'
_publ_contact_author_fax         '+61 8 83034358'

data_aax5r 
 
_audit_creation_method            SHELXL-97 
_chemical_name_systematic 
; 
 ? 
; 
_chemical_name_common             ? 
_chemical_melting_point           ? 
_chemical_formula_moiety          ? 
_chemical_formula_sum 
 'C56 H21 N13' 
_chemical_formula_weight          875.86 
 
loop_ 
 _atom_type_symbol 
 _atom_type_description 
 _atom_type_scat_dispersion_real 
 _atom_type_scat_dispersion_imag 
 _atom_type_scat_source 
 'C'  'C'   0.0033   0.0016 
 'International Tables Vol C Tables 4.2.6.8 and 6.1.1.4' 
 'H'  'H'   0.0000   0.0000 
 'International Tables Vol C Tables 4.2.6.8 and 6.1.1.4' 
 'N'  'N'   0.0061   0.0033 
 'International Tables Vol C Tables 4.2.6.8 and 6.1.1.4' 
 
_symmetry_cell_setting            monoclinic 
_symmetry_space_group_name_H-M    P2(1)/c 
 
loop_ 
 _symmetry_equiv_pos_as_xyz 
 'x, y, z' 
 '-x, y+1/2, -z+1/2' 
 '-x, -y, -z' 
 'x, -y-1/2, z-1/2' 
 
_cell_length_a                    13.7345(13) 
_cell_length_b                    12.6611(9) 
_cell_length_c                    25.128(2) 
_cell_angle_alpha                 90.00 
_cell_angle_beta                  93.942(8) 
_cell_angle_gamma                 90.00 
_cell_volume                      4359.3(6) 
_cell_formula_units_Z             4 
_cell_measurement_temperature     150(2) 
_cell_measurement_reflns_used   2906
_cell_measurement_theta_min     2.4324
_cell_measurement_theta_max     23.2070
 
_exptl_crystal_description        plate 
_exptl_crystal_colour             red 
_exptl_crystal_size_max           0.150 
_exptl_crystal_size_mid           0.128 
_exptl_crystal_size_min           0.040 
_exptl_crystal_density_meas       ? 
_exptl_crystal_density_diffrn     1.335 
_exptl_crystal_density_method     'not measured' 
_exptl_crystal_F_000              1792 
_exptl_absorpt_coefficient_mu     0.084 
_exptl_absorpt_correction_T_min                   0.84680
_exptl_absorpt_correction_T_max                   1.00000
_exptl_absorpt_correction_type            'multi-scan'
_exptl_absorpt_process_details
;
CrysAlisPro, Oxford Diffraction Ltd.,
Version 1.171.34.36 (release 02-08-2010 CrysAlis171 .NET)
(compiled Aug  2 2010,13:00:58)
Empirical absorption correction using spherical harmonics,
 implemented in SCALE3 ABSPACK scaling algorithm.
;
 
_exptl_special_details 
; 
 ? 
; 
 
_diffrn_ambient_temperature       150(2) 
_diffrn_radiation_wavelength 0.7107
_diffrn_radiation_type 'Mo K\a'
_diffrn_radiation_source 'Enhance (Mo) X-ray Source'
_diffrn_radiation_monochromator 'graphite'
_diffrn_measurement_device_type 'Xcalibur, Eos'
_diffrn_measurement_details
;
#__ type_ start__ end____ width___ exp.time_
  1 omega  -36.00   43.00   1.0000   40.0000
omega____ theta____ kappa____ phi______ frames
    -       18.3235  -37.0000  150.0000 79

#__ type_ start__ end____ width___ exp.time_
  2 omega  -20.00   86.00   1.0000   40.0000
omega____ theta____ kappa____ phi______ frames
    -       18.3235    0.0000 -180.0000 106

#__ type_ start__ end____ width___ exp.time_
  3 omega  -95.00  -62.00   1.0000   40.0000
omega____ theta____ kappa____ phi______ frames
    -      -19.0266  179.0000 -180.0000 33

#__ type_ start__ end____ width___ exp.time_
  4 omega   -7.00   91.00   1.0000   40.0000
omega____ theta____ kappa____ phi______ frames
    -       18.3235   37.0000  -30.0000 98

#__ type_ start__ end____ width___ exp.time_
  5 omega  -21.00   13.00   1.0000   40.0000
omega____ theta____ kappa____ phi______ frames
    -       18.3235   95.0000 -144.0000 34

#__ type_ start__ end____ width___ exp.time_
  6 omega  -45.00   53.00   1.0000   40.0000
omega____ theta____ kappa____ phi______ frames
    -      -19.0266   37.0000   60.0000 98

;
_diffrn_measurement_method '\w scans' 
_diffrn_detector_area_resol_mean  16.1695 
_diffrn_standards_number          ? 
_diffrn_standards_interval_count  ? 
_diffrn_standards_interval_time   ? 
_diffrn_standards_decay_%         ? 
_diffrn_reflns_number             28680 
_diffrn_reflns_av_R_equivalents   0.1149 
_diffrn_reflns_av_sigmaI/netI     0.1130 
_diffrn_reflns_limit_h_min        -15 
_diffrn_reflns_limit_h_max        15 
_diffrn_reflns_limit_k_min        -14 
_diffrn_reflns_limit_k_max        14 
_diffrn_reflns_limit_l_min        -27 
_diffrn_reflns_limit_l_max        27 
_diffrn_reflns_theta_min          2.67 
_diffrn_reflns_theta_max          23.26 
_reflns_number_total              6241 
_reflns_number_gt                 3667 
_reflns_threshold_expression      >2sigma(I) 
 
_computing_data_collection
;
CrysAlisPro, Oxford Diffraction Ltd.,
Version 1.171.34.36 (release 02-08-2010 CrysAlis171 .NET)
(compiled Aug  2 2010,13:00:58)
;
_computing_cell_refinement
;
CrysAlisPro, Oxford Diffraction Ltd.,
Version 1.171.34.36 (release 02-08-2010 CrysAlis171 .NET)
(compiled Aug  2 2010,13:00:58)
;
_computing_data_reduction
;
CrysAlisPro, Oxford Diffraction Ltd.,
Version 1.171.34.36 (release 02-08-2010 CrysAlis171 .NET)
(compiled Aug  2 2010,13:00:58)
;
_computing_structure_solution     'SHELXS-97 (Sheldrick, 1990)' 
_computing_structure_refinement   'SHELXL-97 (Sheldrick, 1997)' 
_computing_molecular_graphics     'X-Seed (Barbour, 2003)' 
_computing_publication_material   'CIFTAB (Sheldrick)' 
 
_refine_special_details 
; 
 Refinement of F^2^ against ALL reflections.  The weighted R-factor wR and 
 goodness of fit S are based on F^2^, conventional R-factors R are based 
 on F, with F set to zero for negative F^2^. The threshold expression of 
 F^2^ > 2sigma(F^2^) is used only for calculating R-factors(gt) etc. and is 
 not relevant to the choice of reflections for refinement.  R-factors based 
 on F^2^ are statistically about twice as large as those based on F, and R- 
 factors based on ALL data will be even larger. 
; 
 
_refine_ls_structure_factor_coef  Fsqd  
_refine_ls_matrix_type            full 
_refine_ls_weighting_scheme       calc  
_refine_ls_weighting_details 
 'calc w=1/[\s^2^(Fo^2^)+(0.0476P)^2^+1.7392P] where P=(Fo^2^+2Fc^2^)/3' 
_atom_sites_solution_primary      direct 
_atom_sites_solution_secondary    difmap 
_atom_sites_solution_hydrogens    geom 
_refine_ls_hydrogen_treatment     constr
_refine_ls_extinction_method      none 
_refine_ls_extinction_coef        ? 
_refine_ls_number_reflns          6241 
_refine_ls_number_parameters      623 
_refine_ls_number_restraints      0 
_refine_ls_R_factor_all           0.1324 
_refine_ls_R_factor_gt            0.0682 
_refine_ls_wR_factor_ref          0.1608 
_refine_ls_wR_factor_gt           0.1296 
_refine_ls_goodness_of_fit_ref    1.025 
_refine_ls_restrained_S_all       1.025 
_refine_ls_shift/su_max           0.000 
_refine_ls_shift/su_mean          0.000 
 
loop_ 
 _atom_site_label 
 _atom_site_type_symbol 
 _atom_site_fract_x 
 _atom_site_fract_y 
 _atom_site_fract_z 
 _atom_site_U_iso_or_equiv 
 _atom_site_adp_type 
 _atom_site_occupancy 
 _atom_site_symmetry_multiplicity 
 _atom_site_calc_flag 
 _atom_site_refinement_flags 
 _atom_site_disorder_assembly 
 _atom_site_disorder_group 
C1 C 0.7789(3) 0.6471(3) 0.10755(16) 0.0223(10) Uani 1 1 d . . . 
C2 C 0.7641(3) 0.6420(3) 0.16351(16) 0.0217(10) Uani 1 1 d . . . 
C3 C 0.7378(3) 0.5546(3) 0.12923(16) 0.0224(10) Uani 1 1 d . . . 
C4 C 0.8082(3) 0.7025(3) 0.06533(16) 0.0216(10) Uani 1 1 d . . . 
C5 C 0.7715(3) 0.6893(3) 0.21181(16) 0.0216(10) Uani 1 1 d . . . 
C6 C 0.7082(3) 0.4535(3) 0.12146(15) 0.0194(10) Uani 1 1 d . . . 
C11 C 0.7817(3) 0.6665(3) 0.01073(16) 0.0215(10) Uani 1 1 d . . . 
C12 C 0.6919(3) 0.6137(3) -0.00020(16) 0.0244(10) Uani 1 1 d . . . 
H12 H 0.6478 0.6056 0.0270 0.029 Uiso 1 1 calc R . . 
C13 C 0.6684(3) 0.5739(3) -0.05060(16) 0.0221(10) Uani 1 1 d . . . 
C14 C 0.7318(3) 0.5855(3) -0.09110(16) 0.0259(10) Uani 1 1 d . . . 
C15 C 0.8191(3) 0.6403(3) -0.08097(17) 0.0308(11) Uani 1 1 d . . . 
H15 H 0.8622 0.6497 -0.1086 0.037 Uiso 1 1 calc R . . 
C16 C 0.8430(3) 0.6812(3) -0.03042(16) 0.0256(10) Uani 1 1 d . . . 
H16 H 0.9020 0.7197 -0.0239 0.031 Uiso 1 1 calc R . . 
C17 C 0.5760(4) 0.5194(3) -0.06097(17) 0.0341(12) Uani 1 1 d . . . 
N18 N 0.5022(3) 0.4754(3) -0.06921(15) 0.0434(11) Uani 1 1 d . . . 
C19 C 0.7061(3) 0.5452(3) -0.1440(2) 0.0367(12) Uani 1 1 d . . . 
N20 N 0.6846(3) 0.5142(3) -0.18588(17) 0.0516(12) Uani 1 1 d . . . 
C21 C 0.8695(3) 0.7968(3) 0.07591(16) 0.0213(10) Uani 1 1 d . . . 
C22 C 0.8574(3) 0.8882(3) 0.04534(16) 0.0253(10) Uani 1 1 d . . . 
H22 H 0.8108 0.8896 0.0156 0.030 Uiso 1 1 calc R . . 
C23 C 0.9134(3) 0.9776(3) 0.05820(17) 0.0248(10) Uani 1 1 d . . . 
C24 C 0.9823(3) 0.9760(3) 0.10230(17) 0.0276(11) Uani 1 1 d . . . 
C25 C 0.9964(3) 0.8847(3) 0.13148(17) 0.0303(11) Uani 1 1 d . . . 
H25 H 1.0440 0.8825 0.1608 0.036 Uiso 1 1 calc R . . 
C26 C 0.9413(3) 0.7965(3) 0.11807(16) 0.0262(11) Uani 1 1 d . . . 
H26 H 0.9525 0.7335 0.1381 0.031 Uiso 1 1 calc R . . 
C27 C 0.9039(3) 1.0714(3) 0.02592(18) 0.0314(11) Uani 1 1 d . . . 
N28 N 0.9029(3) 1.1452(3) -0.00024(16) 0.0452(11) Uani 1 1 d . . . 
C29 C 1.0357(3) 1.0709(4) 0.11652(19) 0.0376(12) Uani 1 1 d . . . 
N30 N 1.0768(3) 1.1480(3) 0.12878(17) 0.0576(13) Uani 1 1 d . . . 
C31 C 0.8028(3) 0.8009(3) 0.21777(16) 0.0230(10) Uani 1 1 d . . . 
C32 C 0.8742(3) 0.8280(3) 0.25797(17) 0.0278(11) Uani 1 1 d . . . 
H32 H 0.9017 0.7750 0.2812 0.033 Uiso 1 1 calc R . . 
C33 C 0.9050(3) 0.9323(3) 0.26396(17) 0.0306(11) Uani 1 1 d . . . 
C34 C 0.8635(3) 1.0110(3) 0.23090(19) 0.0351(12) Uani 1 1 d . . . 
C35 C 0.7925(3) 0.9844(3) 0.19104(19) 0.0367(12) Uani 1 1 d . . . 
H35 H 0.7640 1.0374 0.1682 0.044 Uiso 1 1 calc R . . 
C36 C 0.7633(3) 0.8796(3) 0.18489(17) 0.0288(11) Uani 1 1 d . . . 
H36 H 0.7152 0.8618 0.1574 0.035 Uiso 1 1 calc R . . 
C37 C 0.9818(4) 0.9584(4) 0.3037(2) 0.0441(13) Uani 1 1 d . . . 
N38 N 1.0450(3) 0.9785(4) 0.33485(19) 0.0715(15) Uani 1 1 d . . . 
C39 C 0.8917(4) 1.1197(4) 0.2395(2) 0.0470(14) Uani 1 1 d . . . 
N40 N 0.9134(3) 1.2057(3) 0.2462(2) 0.0727(16) Uani 1 1 d . . . 
C41 C 0.7460(3) 0.6332(3) 0.25971(16) 0.0225(10) Uani 1 1 d . . . 
C42 C 0.6917(3) 0.6845(3) 0.29731(16) 0.0251(10) Uani 1 1 d . . . 
H42 H 0.6719 0.7557 0.2915 0.030 Uiso 1 1 calc R . . 
C43 C 0.6669(3) 0.6323(3) 0.34261(16) 0.0276(11) Uani 1 1 d . . . 
C44 C 0.6973(3) 0.5283(3) 0.35252(16) 0.0281(11) Uani 1 1 d . . . 
C45 C 0.7508(3) 0.4767(3) 0.31510(16) 0.0279(11) Uani 1 1 d . . . 
H45 H 0.7713 0.4058 0.3211 0.033 Uiso 1 1 calc R . . 
C46 C 0.7742(3) 0.5287(3) 0.26922(16) 0.0265(11) Uani 1 1 d . . . 
H46 H 0.8100 0.4926 0.2438 0.032 Uiso 1 1 calc R . . 
C47 C 0.6061(4) 0.6836(3) 0.37942(18) 0.0346(12) Uani 1 1 d . . . 
N48 N 0.5572(3) 0.7234(3) 0.40845(17) 0.0495(12) Uani 1 1 d . . . 
C49 C 0.6760(4) 0.4795(4) 0.4017(2) 0.0457(14) Uani 1 1 d . . . 
N50 N 0.6570(4) 0.4449(3) 0.44169(19) 0.0771(17) Uani 1 1 d . . . 
C51 C 0.6607(3) 0.3961(3) 0.16357(16) 0.0240(10) Uani 1 1 d . . . 
C52 C 0.5978(3) 0.4508(3) 0.19586(16) 0.0251(10) Uani 1 1 d . . . 
H52 H 0.5845 0.5235 0.1895 0.030 Uiso 1 1 calc R . . 
C53 C 0.5552(3) 0.3986(3) 0.23721(16) 0.0246(10) Uani 1 1 d . . . 
C54 C 0.5752(3) 0.2914(3) 0.24672(17) 0.0317(11) Uani 1 1 d . . . 
C55 C 0.6360(3) 0.2381(3) 0.21446(18) 0.0379(12) Uani 1 1 d . . . 
H55 H 0.6492 0.1654 0.2208 0.046 Uiso 1 1 calc R . . 
C56 C 0.6781(3) 0.2891(3) 0.17295(17) 0.0309(11) Uani 1 1 d . . . 
H56 H 0.7190 0.2509 0.1508 0.037 Uiso 1 1 calc R . . 
C57 C 0.4970(3) 0.4563(3) 0.27313(18) 0.0291(11) Uani 1 1 d . . . 
N58 N 0.4550(3) 0.4991(3) 0.30402(16) 0.0418(11) Uani 1 1 d . . . 
C59 C 0.5287(3) 0.2399(3) 0.2898(2) 0.0373(12) Uani 1 1 d . . . 
N60 N 0.4885(3) 0.2023(3) 0.32395(17) 0.0554(13) Uani 1 1 d . . . 
C61 C 0.7245(3) 0.4014(3) 0.07046(16) 0.0235(10) Uani 1 1 d . . . 
C62 C 0.8109(3) 0.4215(3) 0.04562(16) 0.0230(10) Uani 1 1 d . . . 
H62 H 0.8609 0.4630 0.0633 0.028 Uiso 1 1 calc R . . 
C63 C 0.8235(3) 0.3809(3) -0.00450(16) 0.0236(10) Uani 1 1 d . . . 
C64 C 0.7498(3) 0.3206(3) -0.03136(16) 0.0254(11) Uani 1 1 d . . . 
C65 C 0.6656(3) 0.2971(3) -0.00594(17) 0.0311(11) Uani 1 1 d . . . 
H65 H 0.6165 0.2539 -0.0231 0.037 Uiso 1 1 calc R . . 
C66 C 0.6536(3) 0.3370(3) 0.04457(17) 0.0280(11) Uani 1 1 d . . . 
H66 H 0.5962 0.3203 0.0619 0.034 Uiso 1 1 calc R . . 
C67 C 0.9124(4) 0.4004(3) -0.03033(18) 0.0336(12) Uani 1 1 d . . . 
N68 N 0.9836(3) 0.4154(3) -0.05109(16) 0.0464(11) Uani 1 1 d . . . 
C69 C 0.7624(3) 0.2838(3) -0.0848(2) 0.0340(12) Uani 1 1 d . . . 
N70 N 0.7717(3) 0.2575(3) -0.12784(17) 0.0496(12) Uani 1 1 d . . . 
N71 N 0.6783(6) 0.0715(5) 0.0816(3) 0.117(3) Uani 1 1 d . . . 
C72 C 0.6281(8) 0.0014(9) 0.0667(4) 0.126(4) Uani 1 1 d . . . 
C73 C 0.5827(6) -0.1061(9) 0.0488(3) 0.163(4) Uani 1 1 d . . . 
H73A H 0.5963 -0.1587 0.0770 0.245 Uiso 1 1 calc R . . 
H73B H 0.6111 -0.1295 0.0161 0.245 Uiso 1 1 calc R . . 
H73C H 0.5119 -0.0981 0.0421 0.245 Uiso 1 1 calc R . . 
 
loop_ 
 _atom_site_aniso_label 
 _atom_site_aniso_U_11 
 _atom_site_aniso_U_22 
 _atom_site_aniso_U_33 
 _atom_site_aniso_U_23 
 _atom_site_aniso_U_13 
 _atom_site_aniso_U_12 
C1 0.019(2) 0.022(2) 0.026(3) -0.001(2) 0.000(2) 0.003(2) 
C2 0.019(2) 0.020(2) 0.026(3) 0.001(2) 0.003(2) -0.0009(19) 
C3 0.016(2) 0.025(2) 0.026(3) 0.000(2) -0.002(2) 0.000(2) 
C4 0.016(2) 0.022(2) 0.026(3) -0.001(2) 0.003(2) 0.0015(19) 
C5 0.019(2) 0.022(2) 0.024(3) 0.000(2) -0.001(2) 0.0002(19) 
C6 0.020(2) 0.017(2) 0.022(2) 0.0017(18) 0.004(2) 0.0012(19) 
C11 0.023(2) 0.021(2) 0.021(2) 0.0058(19) 0.006(2) -0.003(2) 
C12 0.025(3) 0.020(2) 0.028(3) 0.003(2) 0.006(2) 0.002(2) 
C13 0.020(2) 0.021(2) 0.026(3) 0.002(2) 0.001(2) -0.002(2) 
C14 0.031(3) 0.025(2) 0.023(3) 0.001(2) 0.004(2) -0.001(2) 
C15 0.034(3) 0.029(2) 0.031(3) 0.001(2) 0.009(2) 0.000(2) 
C16 0.024(3) 0.020(2) 0.033(3) 0.002(2) 0.002(2) -0.002(2) 
C17 0.038(3) 0.038(3) 0.026(3) 0.001(2) 0.003(2) 0.006(3) 
N18 0.032(3) 0.058(3) 0.040(3) -0.006(2) 0.002(2) -0.009(2) 
C19 0.040(3) 0.039(3) 0.032(3) 0.004(2) 0.011(3) 0.000(2) 
N20 0.059(3) 0.066(3) 0.030(3) -0.001(2) 0.006(2) -0.010(2) 
C21 0.021(2) 0.020(2) 0.024(3) 0.0020(19) 0.008(2) 0.003(2) 
C22 0.022(2) 0.026(2) 0.028(3) -0.001(2) 0.007(2) -0.002(2) 
C23 0.023(3) 0.019(2) 0.034(3) 0.001(2) 0.012(2) -0.002(2) 
C24 0.027(3) 0.023(2) 0.033(3) -0.001(2) 0.001(2) -0.007(2) 
C25 0.024(3) 0.031(3) 0.035(3) -0.003(2) 0.000(2) -0.003(2) 
C26 0.029(3) 0.022(2) 0.029(3) 0.004(2) 0.008(2) 0.002(2) 
C27 0.031(3) 0.022(2) 0.043(3) 0.003(2) 0.011(2) -0.002(2) 
N28 0.050(3) 0.030(2) 0.058(3) 0.007(2) 0.013(2) 0.004(2) 
C29 0.031(3) 0.038(3) 0.044(3) 0.007(2) -0.002(2) -0.007(3) 
N30 0.062(3) 0.044(3) 0.063(3) 0.005(2) -0.012(3) -0.024(2) 
C31 0.022(2) 0.022(2) 0.025(3) -0.001(2) 0.007(2) 0.002(2) 
C32 0.026(3) 0.027(3) 0.031(3) -0.003(2) 0.005(2) 0.004(2) 
C33 0.023(3) 0.041(3) 0.028(3) -0.009(2) 0.008(2) -0.010(2) 
C34 0.026(3) 0.029(3) 0.051(3) -0.007(2) 0.013(3) -0.014(2) 
C35 0.038(3) 0.026(3) 0.048(3) 0.005(2) 0.014(3) 0.003(2) 
C36 0.030(3) 0.028(3) 0.029(3) 0.001(2) 0.005(2) 0.004(2) 
C37 0.037(3) 0.053(3) 0.042(3) -0.008(3) 0.006(3) -0.013(3) 
N38 0.049(3) 0.103(4) 0.062(3) -0.023(3) -0.003(3) -0.021(3) 
C39 0.043(3) 0.032(3) 0.068(4) -0.008(3) 0.014(3) -0.009(3) 
N40 0.072(4) 0.032(3) 0.117(4) -0.015(3) 0.028(3) -0.020(3) 
C41 0.021(2) 0.022(2) 0.026(3) -0.001(2) 0.004(2) -0.004(2) 
C42 0.028(3) 0.021(2) 0.026(3) -0.001(2) -0.001(2) -0.001(2) 
C43 0.027(3) 0.031(3) 0.026(3) -0.002(2) 0.005(2) 0.005(2) 
C44 0.028(3) 0.033(3) 0.024(3) 0.005(2) 0.005(2) 0.000(2) 
C45 0.030(3) 0.021(2) 0.032(3) 0.004(2) 0.000(2) 0.001(2) 
C46 0.032(3) 0.027(2) 0.021(3) -0.003(2) 0.009(2) -0.002(2) 
C47 0.040(3) 0.033(3) 0.032(3) -0.007(2) 0.011(3) -0.005(2) 
N48 0.047(3) 0.049(3) 0.054(3) -0.018(2) 0.018(2) -0.006(2) 
C49 0.058(4) 0.037(3) 0.044(3) 0.008(3) 0.021(3) 0.014(3) 
N50 0.113(5) 0.068(3) 0.056(3) 0.025(3) 0.047(3) 0.032(3) 
C51 0.026(3) 0.022(2) 0.024(3) -0.0003(19) 0.004(2) -0.007(2) 
C52 0.028(3) 0.020(2) 0.026(3) -0.002(2) 0.001(2) -0.001(2) 
C53 0.021(2) 0.028(2) 0.026(3) 0.002(2) 0.007(2) -0.005(2) 
C54 0.036(3) 0.024(3) 0.035(3) 0.005(2) 0.003(2) -0.008(2) 
C55 0.052(3) 0.019(2) 0.045(3) 0.006(2) 0.019(3) 0.004(2) 
C56 0.038(3) 0.022(2) 0.035(3) 0.001(2) 0.017(2) 0.003(2) 
C57 0.025(3) 0.026(3) 0.036(3) 0.007(2) -0.001(2) -0.004(2) 
N58 0.037(3) 0.050(3) 0.040(3) -0.002(2) 0.014(2) 0.002(2) 
C59 0.036(3) 0.027(3) 0.050(3) 0.004(2) 0.007(3) -0.003(2) 
N60 0.068(3) 0.045(3) 0.056(3) 0.013(2) 0.025(3) -0.007(2) 
C61 0.022(2) 0.018(2) 0.031(3) 0.000(2) 0.005(2) 0.002(2) 
C62 0.024(3) 0.018(2) 0.028(3) -0.001(2) 0.003(2) 0.001(2) 
C63 0.020(2) 0.023(2) 0.028(3) 0.003(2) 0.007(2) 0.003(2) 
C64 0.032(3) 0.020(2) 0.025(3) -0.007(2) 0.007(2) 0.005(2) 
C65 0.033(3) 0.023(2) 0.037(3) -0.012(2) 0.005(2) -0.009(2) 
C66 0.025(3) 0.024(2) 0.036(3) 0.000(2) 0.007(2) -0.006(2) 
C67 0.034(3) 0.031(3) 0.035(3) -0.006(2) 0.000(3) 0.004(2) 
N68 0.042(3) 0.049(3) 0.049(3) -0.004(2) 0.016(2) 0.000(2) 
C69 0.043(3) 0.021(2) 0.038(3) -0.003(2) 0.003(3) -0.006(2) 
N70 0.064(3) 0.046(3) 0.039(3) -0.013(2) 0.007(2) -0.008(2) 
N71 0.160(8) 0.106(6) 0.088(6) 0.016(5) 0.032(5) 0.063(5) 
C72 0.149(11) 0.179(12) 0.052(6) 0.015(7) 0.026(6) 0.017(8) 
C73 0.084(6) 0.312(14) 0.092(7) -0.031(8) 0.001(5) -0.038(8) 
 
_geom_special_details 
; 
 All esds (except the esd in the dihedral angle between two l.s. planes) 
 are estimated using the full covariance matrix.  The cell esds are taken 
 into account individually in the estimation of esds in distances, angles 
 and torsion angles; correlations between esds in cell parameters are only 
 used when they are defined by crystal symmetry.  An approximate (isotropic) 
 treatment of cell esds is used for estimating esds involving l.s. planes. 
; 
 
loop_ 
 _geom_bond_atom_site_label_1 
 _geom_bond_atom_site_label_2 
 _geom_bond_distance 
 _geom_bond_site_symmetry_2 
 _geom_bond_publ_flag 
C1 C4 1.355(5) . ? 
C1 C3 1.425(5) . ? 
C1 C2 1.436(5) . ? 
C2 C5 1.351(5) . ? 
C2 C3 1.433(5) . ? 
C3 C6 1.353(5) . ? 
C4 C11 1.468(5) . ? 
C4 C21 1.474(5) . ? 
C5 C41 1.461(5) . ? 
C5 C31 1.481(5) . ? 
C6 C61 1.472(5) . ? 
C6 C51 1.473(5) . ? 
C11 C16 1.390(5) . ? 
C11 C12 1.412(5) . ? 
C12 C13 1.381(5) . ? 
C12 H12 0.9500 . ? 
C13 C14 1.391(5) . ? 
C13 C17 1.453(6) . ? 
C14 C15 1.394(6) . ? 
C14 C19 1.443(6) . ? 
C15 C16 1.390(5) . ? 
C15 H15 0.9500 . ? 
C16 H16 0.9500 . ? 
C17 N18 1.162(5) . ? 
C19 N20 1.144(5) . ? 
C21 C22 1.393(5) . ? 
C21 C26 1.397(5) . ? 
C22 C23 1.394(5) . ? 
C22 H22 0.9500 . ? 
C23 C24 1.407(5) . ? 
C23 C27 1.439(6) . ? 
C24 C25 1.376(5) . ? 
C24 C29 1.440(6) . ? 
C25 C26 1.378(5) . ? 
C25 H25 0.9500 . ? 
C26 H26 0.9500 . ? 
C27 N28 1.143(5) . ? 
C29 N30 1.158(5) . ? 
C31 C36 1.382(5) . ? 
C31 C32 1.402(5) . ? 
C32 C33 1.392(5) . ? 
C32 H32 0.9500 . ? 
C33 C34 1.394(6) . ? 
C33 C37 1.440(6) . ? 
C34 C35 1.391(6) . ? 
C34 C39 1.442(6) . ? 
C35 C36 1.391(5) . ? 
C35 H35 0.9500 . ? 
C36 H36 0.9500 . ? 
C37 N38 1.156(6) . ? 
C39 N40 1.138(5) . ? 
C41 C46 1.394(5) . ? 
C41 C42 1.403(5) . ? 
C42 C43 1.379(5) . ? 
C42 H42 0.9500 . ? 
C43 C44 1.400(5) . ? 
C43 C47 1.442(6) . ? 
C44 C45 1.395(5) . ? 
C44 C49 1.429(6) . ? 
C45 C46 1.384(5) . ? 
C45 H45 0.9500 . ? 
C46 H46 0.9500 . ? 
C47 N48 1.142(5) . ? 
C49 N50 1.143(6) . ? 
C51 C56 1.392(5) . ? 
C51 C52 1.407(5) . ? 
C52 C53 1.394(5) . ? 
C52 H52 0.9500 . ? 
C53 C54 1.402(5) . ? 
C53 C57 1.444(6) . ? 
C54 C55 1.379(6) . ? 
C54 C59 1.448(6) . ? 
C55 C56 1.386(5) . ? 
C55 H55 0.9500 . ? 
C56 H56 0.9500 . ? 
C57 N58 1.136(5) . ? 
C59 N60 1.155(5) . ? 
C61 C66 1.396(5) . ? 
C61 C62 1.402(5) . ? 
C62 C63 1.382(5) . ? 
C62 H62 0.9500 . ? 
C63 C64 1.404(5) . ? 
C63 C67 1.442(6) . ? 
C64 C65 1.391(6) . ? 
C64 C69 1.442(6) . ? 
C65 C66 1.386(5) . ? 
C65 H65 0.9500 . ? 
C66 H66 0.9500 . ? 
C67 N68 1.156(5) . ? 
C69 N70 1.148(5) . ? 
N71 C72 1.170(11) . ? 
C72 C73 1.551(12) . ? 
C73 H73A 0.9800 . ? 
C73 H73B 0.9800 . ? 
C73 H73C 0.9800 . ? 
 
loop_ 
 _geom_angle_atom_site_label_1 
 _geom_angle_atom_site_label_2 
 _geom_angle_atom_site_label_3 
 _geom_angle 
 _geom_angle_site_symmetry_1 
 _geom_angle_site_symmetry_3 
 _geom_angle_publ_flag 
C4 C1 C3 150.6(4) . . ? 
C4 C1 C2 149.2(4) . . ? 
C3 C1 C2 60.1(3) . . ? 
C5 C2 C3 151.9(4) . . ? 
C5 C2 C1 148.5(4) . . ? 
C3 C2 C1 59.6(3) . . ? 
C6 C3 C1 147.7(4) . . ? 
C6 C3 C2 151.4(4) . . ? 
C1 C3 C2 60.3(3) . . ? 
C1 C4 C11 120.2(4) . . ? 
C1 C4 C21 118.3(4) . . ? 
C11 C4 C21 121.5(4) . . ? 
C2 C5 C41 121.1(3) . . ? 
C2 C5 C31 121.2(4) . . ? 
C41 C5 C31 117.7(3) . . ? 
C3 C6 C61 119.2(4) . . ? 
C3 C6 C51 120.5(4) . . ? 
C61 C6 C51 120.4(3) . . ? 
C16 C11 C12 118.9(4) . . ? 
C16 C11 C4 122.0(4) . . ? 
C12 C11 C4 119.1(4) . . ? 
C13 C12 C11 119.8(4) . . ? 
C13 C12 H12 120.1 . . ? 
C11 C12 H12 120.1 . . ? 
C12 C13 C14 120.9(4) . . ? 
C12 C13 C17 118.9(4) . . ? 
C14 C13 C17 120.1(4) . . ? 
C13 C14 C15 119.5(4) . . ? 
C13 C14 C19 120.7(4) . . ? 
C15 C14 C19 119.8(4) . . ? 
C16 C15 C14 119.9(4) . . ? 
C16 C15 H15 120.1 . . ? 
C14 C15 H15 120.1 . . ? 
C11 C16 C15 120.9(4) . . ? 
C11 C16 H16 119.6 . . ? 
C15 C16 H16 119.6 . . ? 
N18 C17 C13 179.8(6) . . ? 
N20 C19 C14 179.0(5) . . ? 
C22 C21 C26 118.1(4) . . ? 
C22 C21 C4 121.9(4) . . ? 
C26 C21 C4 119.9(3) . . ? 
C21 C22 C23 120.3(4) . . ? 
C21 C22 H22 119.9 . . ? 
C23 C22 H22 119.9 . . ? 
C22 C23 C24 120.1(4) . . ? 
C22 C23 C27 120.8(4) . . ? 
C24 C23 C27 119.1(4) . . ? 
C25 C24 C23 119.6(4) . . ? 
C25 C24 C29 121.2(4) . . ? 
C23 C24 C29 119.2(4) . . ? 
C24 C25 C26 119.7(4) . . ? 
C24 C25 H25 120.1 . . ? 
C26 C25 H25 120.1 . . ? 
C25 C26 C21 122.0(4) . . ? 
C25 C26 H26 119.0 . . ? 
C21 C26 H26 119.0 . . ? 
N28 C27 C23 175.4(5) . . ? 
N30 C29 C24 178.2(5) . . ? 
C36 C31 C32 118.7(4) . . ? 
C36 C31 C5 121.9(4) . . ? 
C32 C31 C5 119.3(4) . . ? 
C33 C32 C31 120.2(4) . . ? 
C33 C32 H32 119.9 . . ? 
C31 C32 H32 119.9 . . ? 
C32 C33 C34 120.3(4) . . ? 
C32 C33 C37 119.7(4) . . ? 
C34 C33 C37 119.9(4) . . ? 
C35 C34 C33 119.6(4) . . ? 
C35 C34 C39 120.4(4) . . ? 
C33 C34 C39 119.9(4) . . ? 
C36 C35 C34 119.5(4) . . ? 
C36 C35 H35 120.2 . . ? 
C34 C35 H35 120.2 . . ? 
C31 C36 C35 121.6(4) . . ? 
C31 C36 H36 119.2 . . ? 
C35 C36 H36 119.2 . . ? 
N38 C37 C33 178.5(6) . . ? 
N40 C39 C34 179.6(6) . . ? 
C46 C41 C42 118.5(4) . . ? 
C46 C41 C5 121.6(4) . . ? 
C42 C41 C5 119.9(4) . . ? 
C43 C42 C41 120.5(4) . . ? 
C43 C42 H42 119.8 . . ? 
C41 C42 H42 119.8 . . ? 
C42 C43 C44 120.6(4) . . ? 
C42 C43 C47 120.0(4) . . ? 
C44 C43 C47 119.3(4) . . ? 
C45 C44 C43 119.1(4) . . ? 
C45 C44 C49 122.0(4) . . ? 
C43 C44 C49 118.9(4) . . ? 
C46 C45 C44 120.1(4) . . ? 
C46 C45 H45 119.9 . . ? 
C44 C45 H45 119.9 . . ? 
C45 C46 C41 121.1(4) . . ? 
C45 C46 H46 119.4 . . ? 
C41 C46 H46 119.4 . . ? 
N48 C47 C43 179.3(5) . . ? 
N50 C49 C44 176.7(5) . . ? 
C56 C51 C52 119.1(4) . . ? 
C56 C51 C6 121.5(4) . . ? 
C52 C51 C6 119.4(3) . . ? 
C53 C52 C51 120.1(4) . . ? 
C53 C52 H52 119.9 . . ? 
C51 C52 H52 119.9 . . ? 
C52 C53 C54 119.9(4) . . ? 
C52 C53 C57 120.3(4) . . ? 
C54 C53 C57 119.6(4) . . ? 
C55 C54 C53 119.5(4) . . ? 
C55 C54 C59 122.3(4) . . ? 
C53 C54 C59 118.1(4) . . ? 
C54 C55 C56 121.0(4) . . ? 
C54 C55 H55 119.5 . . ? 
C56 C55 H55 119.5 . . ? 
C55 C56 C51 120.3(4) . . ? 
C55 C56 H56 119.9 . . ? 
C51 C56 H56 119.9 . . ? 
N58 C57 C53 175.6(5) . . ? 
N60 C59 C54 176.9(5) . . ? 
C66 C61 C62 118.9(4) . . ? 
C66 C61 C6 121.6(4) . . ? 
C62 C61 C6 119.4(4) . . ? 
C63 C62 C61 120.1(4) . . ? 
C63 C62 H62 120.0 . . ? 
C61 C62 H62 120.0 . . ? 
C62 C63 C64 120.6(4) . . ? 
C62 C63 C67 120.6(4) . . ? 
C64 C63 C67 118.8(4) . . ? 
C65 C64 C63 119.4(4) . . ? 
C65 C64 C69 121.1(4) . . ? 
C63 C64 C69 119.6(4) . . ? 
C66 C65 C64 119.9(4) . . ? 
C66 C65 H65 120.1 . . ? 
C64 C65 H65 120.1 . . ? 
C65 C66 C61 121.1(4) . . ? 
C65 C66 H66 119.5 . . ? 
C61 C66 H66 119.5 . . ? 
N68 C67 C63 179.6(5) . . ? 
N70 C69 C64 177.9(5) . . ? 
N71 C72 C73 167.3(12) . . ? 
C72 C73 H73A 109.5 . . ? 
C72 C73 H73B 109.5 . . ? 
H73A C73 H73B 109.5 . . ? 
C72 C73 H73C 109.5 . . ? 
H73A C73 H73C 109.5 . . ? 
H73B C73 H73C 109.5 . . ? 
 
loop_ 
 _geom_torsion_atom_site_label_1 
 _geom_torsion_atom_site_label_2 
 _geom_torsion_atom_site_label_3 
 _geom_torsion_atom_site_label_4 
 _geom_torsion 
 _geom_torsion_site_symmetry_1 
 _geom_torsion_site_symmetry_2 
 _geom_torsion_site_symmetry_3 
 _geom_torsion_site_symmetry_4 
 _geom_torsion_publ_flag 
C4 C1 C2 C5 -2.1(13) . . . . ? 
C3 C1 C2 C5 -180.0(8) . . . . ? 
C4 C1 C2 C3 177.9(8) . . . . ? 
C4 C1 C3 C6 10.3(12) . . . . ? 
C2 C1 C3 C6 -171.9(7) . . . . ? 
C4 C1 C3 C2 -177.8(8) . . . . ? 
C5 C2 C3 C6 -9.1(14) . . . . ? 
C1 C2 C3 C6 171.0(8) . . . . ? 
C5 C2 C3 C1 179.9(9) . . . . ? 
C3 C1 C4 C11 11.6(10) . . . . ? 
C2 C1 C4 C11 -164.7(6) . . . . ? 
C3 C1 C4 C21 -166.4(6) . . . . ? 
C2 C1 C4 C21 17.4(9) . . . . ? 
C3 C2 C5 C41 4.3(10) . . . . ? 
C1 C2 C5 C41 -175.8(6) . . . . ? 
C3 C2 C5 C31 -173.8(7) . . . . ? 
C1 C2 C5 C31 6.2(9) . . . . ? 
C1 C3 C6 C61 4.7(9) . . . . ? 
C2 C3 C6 C61 -160.5(7) . . . . ? 
C1 C3 C6 C51 -175.6(6) . . . . ? 
C2 C3 C6 C51 19.2(10) . . . . ? 
C1 C4 C11 C16 -146.7(4) . . . . ? 
C21 C4 C11 C16 31.2(6) . . . . ? 
C1 C4 C11 C12 32.3(5) . . . . ? 
C21 C4 C11 C12 -149.8(4) . . . . ? 
C16 C11 C12 C13 2.7(5) . . . . ? 
C4 C11 C12 C13 -176.2(3) . . . . ? 
C11 C12 C13 C14 -0.4(6) . . . . ? 
C11 C12 C13 C17 179.7(3) . . . . ? 
C12 C13 C14 C15 -1.5(6) . . . . ? 
C17 C13 C14 C15 178.4(4) . . . . ? 
C12 C13 C14 C19 -179.0(4) . . . . ? 
C17 C13 C14 C19 0.9(6) . . . . ? 
C13 C14 C15 C16 1.1(6) . . . . ? 
C19 C14 C15 C16 178.6(4) . . . . ? 
C12 C11 C16 C15 -3.2(6) . . . . ? 
C4 C11 C16 C15 175.8(3) . . . . ? 
C14 C15 C16 C11 1.2(6) . . . . ? 
C12 C13 C17 N18 -88(100) . . . . ? 
C14 C13 C17 N18 92(100) . . . . ? 
C13 C14 C19 N20 57(32) . . . . ? 
C15 C14 C19 N20 -121(32) . . . . ? 
C1 C4 C21 C22 -141.0(4) . . . . ? 
C11 C4 C21 C22 41.1(6) . . . . ? 
C1 C4 C21 C26 38.2(6) . . . . ? 
C11 C4 C21 C26 -139.8(4) . . . . ? 
C26 C21 C22 C23 -2.4(6) . . . . ? 
C4 C21 C22 C23 176.7(4) . . . . ? 
C21 C22 C23 C24 -0.2(6) . . . . ? 
C21 C22 C23 C27 178.0(4) . . . . ? 
C22 C23 C24 C25 2.3(6) . . . . ? 
C27 C23 C24 C25 -175.9(4) . . . . ? 
C22 C23 C24 C29 -176.8(4) . . . . ? 
C27 C23 C24 C29 5.0(6) . . . . ? 
C23 C24 C25 C26 -1.6(6) . . . . ? 
C29 C24 C25 C26 177.4(4) . . . . ? 
C24 C25 C26 C21 -1.1(6) . . . . ? 
C22 C21 C26 C25 3.1(6) . . . . ? 
C4 C21 C26 C25 -176.1(4) . . . . ? 
C22 C23 C27 N28 -121(6) . . . . ? 
C24 C23 C27 N28 57(6) . . . . ? 
C25 C24 C29 N30 -90(18) . . . . ? 
C23 C24 C29 N30 89(18) . . . . ? 
C2 C5 C31 C36 47.2(6) . . . . ? 
C41 C5 C31 C36 -130.9(4) . . . . ? 
C2 C5 C31 C32 -132.9(4) . . . . ? 
C41 C5 C31 C32 49.0(5) . . . . ? 
C36 C31 C32 C33 -0.6(6) . . . . ? 
C5 C31 C32 C33 179.5(4) . . . . ? 
C31 C32 C33 C34 1.5(6) . . . . ? 
C31 C32 C33 C37 -177.0(4) . . . . ? 
C32 C33 C34 C35 -1.4(6) . . . . ? 
C37 C33 C34 C35 177.1(4) . . . . ? 
C32 C33 C34 C39 176.3(4) . . . . ? 
C37 C33 C34 C39 -5.2(7) . . . . ? 
C33 C34 C35 C36 0.3(7) . . . . ? 
C39 C34 C35 C36 -177.3(4) . . . . ? 
C32 C31 C36 C35 -0.4(6) . . . . ? 
C5 C31 C36 C35 179.4(4) . . . . ? 
C34 C35 C36 C31 0.5(7) . . . . ? 
C32 C33 C37 N38 75(23) . . . . ? 
C34 C33 C37 N38 -103(22) . . . . ? 
C35 C34 C39 N40 45(66) . . . . ? 
C33 C34 C39 N40 -133(100) . . . . ? 
C2 C5 C41 C46 42.9(6) . . . . ? 
C31 C5 C41 C46 -139.0(4) . . . . ? 
C2 C5 C41 C42 -136.9(4) . . . . ? 
C31 C5 C41 C42 41.2(5) . . . . ? 
C46 C41 C42 C43 0.0(6) . . . . ? 
C5 C41 C42 C43 179.8(4) . . . . ? 
C41 C42 C43 C44 1.5(6) . . . . ? 
C41 C42 C43 C47 -176.3(4) . . . . ? 
C42 C43 C44 C45 -1.9(6) . . . . ? 
C47 C43 C44 C45 175.9(4) . . . . ? 
C42 C43 C44 C49 175.6(4) . . . . ? 
C47 C43 C44 C49 -6.5(6) . . . . ? 
C43 C44 C45 C46 0.8(6) . . . . ? 
C49 C44 C45 C46 -176.7(4) . . . . ? 
C44 C45 C46 C41 0.7(6) . . . . ? 
C42 C41 C46 C45 -1.1(6) . . . . ? 
C5 C41 C46 C45 179.1(4) . . . . ? 
C42 C43 C47 N48 116(45) . . . . ? 
C44 C43 C47 N48 -62(45) . . . . ? 
C45 C44 C49 N50 175(11) . . . . ? 
C43 C44 C49 N50 -2(11) . . . . ? 
C3 C6 C51 C56 -142.7(4) . . . . ? 
C61 C6 C51 C56 37.0(6) . . . . ? 
C3 C6 C51 C52 36.0(6) . . . . ? 
C61 C6 C51 C52 -144.3(4) . . . . ? 
C56 C51 C52 C53 1.1(6) . . . . ? 
C6 C51 C52 C53 -177.6(4) . . . . ? 
C51 C52 C53 C54 0.2(6) . . . . ? 
C51 C52 C53 C57 175.0(4) . . . . ? 
C52 C53 C54 C55 -0.9(6) . . . . ? 
C57 C53 C54 C55 -175.8(4) . . . . ? 
C52 C53 C54 C59 -179.5(4) . . . . ? 
C57 C53 C54 C59 5.6(6) . . . . ? 
C53 C54 C55 C56 0.4(7) . . . . ? 
C59 C54 C55 C56 178.9(4) . . . . ? 
C54 C55 C56 C51 1.0(7) . . . . ? 
C52 C51 C56 C55 -1.7(6) . . . . ? 
C6 C51 C56 C55 177.0(4) . . . . ? 
C52 C53 C57 N58 -126(6) . . . . ? 
C54 C53 C57 N58 49(6) . . . . ? 
C55 C54 C59 N60 -156(10) . . . . ? 
C53 C54 C59 N60 23(10) . . . . ? 
C3 C6 C61 C66 -138.5(4) . . . . ? 
C51 C6 C61 C66 41.8(5) . . . . ? 
C3 C6 C61 C62 37.8(5) . . . . ? 
C51 C6 C61 C62 -141.9(4) . . . . ? 
C66 C61 C62 C63 2.3(6) . . . . ? 
C6 C61 C62 C63 -174.1(3) . . . . ? 
C61 C62 C63 C64 0.9(6) . . . . ? 
C61 C62 C63 C67 -179.6(4) . . . . ? 
C62 C63 C64 C65 -3.4(6) . . . . ? 
C67 C63 C64 C65 177.1(4) . . . . ? 
C62 C63 C64 C69 176.7(4) . . . . ? 
C67 C63 C64 C69 -2.8(6) . . . . ? 
C63 C64 C65 C66 2.7(6) . . . . ? 
C69 C64 C65 C66 -177.4(4) . . . . ? 
C64 C65 C66 C61 0.5(6) . . . . ? 
C62 C61 C66 C65 -3.0(6) . . . . ? 
C6 C61 C66 C65 173.3(4) . . . . ? 
C62 C63 C67 N68 130(66) . . . . ? 
C64 C63 C67 N68 -50(66) . . . . ? 
C65 C64 C69 N70 101(14) . . . . ? 
C63 C64 C69 N70 -79(15) . . . . ? 
 
_diffrn_measured_fraction_theta_max    0.999 
_diffrn_reflns_theta_full              23.26 
_diffrn_measured_fraction_theta_full   0.999 
_refine_diff_density_max    0.362 
_refine_diff_density_min   -0.320 
_refine_diff_density_rms    0.056 
